# Supplementary material for: Willingness to Accept the COVID-19 Vaccine and Related Factors among Indian Adults: A Cross-Sectional Study
Source: Vaccines (Basel). 2022 Jul 8;10(7):1095. doi: 10.3390/vaccines10071095 (PMC9317945; doi:10.3390/vaccines10071095)
Supplement: Supplementary file 1 [file vaccines-10-01095-s001.zip]

Archive with 1 entries (1 files):
- vaccines-1752152-supplementary.pdf
